# Supplementary material for: Weather-Related Variations of Mycotoxins in Maize: A 2024 Study from AP Vojvodina (Serbia) and the Republic of Srpska (Bosnia and Herzegovina)
Source: Foods. 2026 Jul 15;15(14):2508. doi: 10.3390/foods15142508 (PMC13408190; doi:10.3390/foods15142508)
Supplement: Supplementary file 1 [file foods-15-02508-s001.zip]

Archive with 2 entries (2 files):
- Table S1.pdf
- Table S2-Co-occurrence patterns of mycotoxins.xlsx
