# Supplementary material for: Weather-Related Variations of Mycotoxins in Maize: A 2024 Study from AP Vojvodina (Serbia) and the Republic of Srpska (Bosnia and Herzegovina)
Source: Foods. 2026 Jul 15;15(14):2508. doi: 10.3390/foods15142508 (PMC13408190; doi:10.3390/foods15142508)
Supplement: Supplementary file 1 [file foods-15-02508-s001.zip › Table S2-Co-occurrence patterns of mycotoxins.xlsx]

## Sheet: Sheet1
Combination of detected mycotoxins	Number of samples (n)	Frequency (%)
AFB1 + AME + FUMB2 + FUMB1 + FUSX + MON	13	4.89
AME + FUMB2 + FUMB1 + FUSX + MON	9	3.38
AME + FUMB1 + FUSX + MON	8	3.01
AFB1 + AME + Ergocornine + FUMB2 + FUMB1 + FUSX + MON	7	2.63
AME + Ergocornine + FUMB2 + FUMB1 + FUSX + MON + OTA	7	2.63
AME + FUMB2 + FUMB1 + FUSX + MON + OTA	5	1.88
AFB1 + AME + Ergocornine + FUMB2 + FUMB1 + FUSX + MON + OTA	4	1.5
AME + FUMB2 + FUMB1 + FUSX + HT-2 toxin + T-2 toxin + MON	3	1.13
AFB1 + AME + FUMB2 + FUMB1 + FUSX + MON + OTA	3	1.13
AFB1 + AME + FUMB2 + FUSX + MON + OTA	3	1.13
AFB1 + AME + Ergocornine + Ergocryptine + OTA	2	0.75
Ergocornine + FUMB1 + MON	2	0.75
FUSX + MON	2	0.75
AFB1 + AME + Ergocornine + FUMB2 + FUMB1 + FUSX + MON + STE	2	0.75
AME + Ergocornine + FUMB2 + FUMB1 + FUSX + MON	2	0.75
AME + FUMB2 + FUMB1 + FUSX + MON + STE	2	0.75
AME + Ergocryptine + FUMB2 + FUMB1 + FUSX + HT-2 toxin + MON	2	0.75
AFB1 + AME + FUMB2 + FUMB1 + FUSX + HT-2 toxin + MON + OTA	2	0.75
AFB1 + AME + DON + FUMB2 + FUMB1 + FUSX + MON	2	0.75
AFB1 + AFB2 + AME + Ergocornine + Ergocryptine + FUMB1 + MON + OTA	2	0.75
AFG1 + AME + Ergocornine + Ergocryptine + FUMB1 + MON + OTA	2	0.75
AFG1 + AME + Ergocornine + Ergocryptine + FUMB1 + OTA	2	0.75
AME + Ergocornine + Ergocryptine + FUMB1 + OTA	2	0.75
AME + Ergocornine + Ergocryptine	2	0.75
AFB1 + AME + Ergocryptine + FUMB1	2	0.75
AME + Ergocornine + Ergocryptine + FUMB1	2	0.75
AFG1 + AME + Ergocornine + OTA	2	0.75
AFG1 + AME + Ergocornine + TEN	2	0.75
AME + DON + Ergocornine + FUMB2 + FUMB1 + FUSX + MON	2	0.75
AME + FUMB2 + FUSX + MON	2	0.75
AME + FUMB2 + FUSX + MON + OTA	2	0.75
AME + FUMB1 + FUSX + MON + OTA	2	0.75
AFB1 + AME + FUMB1 + FUSX + MON	2	0.75
AME + Ergocryptine + FUMB2 + FUMB1 + FUSX + MON	2	0.75
AFB1 + AME + Ergocornine + FUMB2 + FUSX + MON	2	0.75
Ergocornine + FUMB2 + FUMB1 + FUSX + T-2 toxin + OTA	1	0.38
Ergocornine + T-2 toxin + MON	1	0.38
AME + Ergocornine+ FUMB1 + T-2 toxin + MON	1	0.38
FUMB2 + FUMB1 + FUSX	1	0.38
AME + Ergocornine + FUMB2 + FUSX + T-2 toxin + MON	1	0.38
AFB1 + FUMB1 + MON	1	0.38
MON + OTA	1	0.38
Ergocornine + FUMB2 + FUMB1 + MON	1	0.38
Ergocornine + FUMB1 + HT-2 toxin + MON	1	0.38
FUMB1 + T-2 toxin + MON	1	0.38
FUMB2 + FUMB1 + MON	1	0.38
Ergocornine + FUMB1 + T-2 toxin + MON	1	0.38
Ergocornine + FUMB1 + FUSX + MON + OTA	1	0.38
AFB1 + Ergocornine + FUMB1 + FUSX + MON + OTA	1	0.38
AME + Ergocornine + FUMB1 + FUSX + T-2 toxin + MON	1	0.38
Ergocornine + Ergocornine + FUMB1 + FUSX + T-2 toxin + MON	1	0.38
FUMB2 + FUMB1 + T-2 toxin + MON	1	0.38
FUMB1 + MON + OTA	1	0.38
AME + T-2 toxin	1	0.38
Ergocornine + Ergocornine + T-2 toxin + MON	1	0.38
AME + Ergocornine + FUMB2 + FUMB1 + FUSX + HT-2 toxin + T-2 toxin + MON + OTA	1	0.38
AFB1 +Ergocornine + FUMB1 + MON	1	0.38
AME + Ergocornine + T-2 toxin + MON	1	0.38
Ergocornine +Ergocornine + FUMB1 + T-2 toxin + MON	1	0.38
AME + FUMB1 + T-2 toxin	1	0.38
Ergocornine + FUSX + MON	1	0.38
AFB1 + AME + Ergocornine + FUMB1 + HT-2 toxin	1	0.38
AFB1 + AFB2 + AME + Ergocryptine + FUMB1 + MON + OTA	1	0.38
AFB1 + AFB2 + AME + Ergocornine + Ergocornine + Ergocryptine + FUMB1	1	0.38
AFG1 + AME + Ergocornine + FUMB1	1	0.38
AME + Ergocornine + Ergocryptine + FUMB1 + TEN	1	0.38
AFB1 + AME + Ergocornine + Ergocornine + Ergocryptine + FUMB1 + HT-2 toxin + MON + OTA	1	0.38
AFB1 + AFB2 + AME + Ergocryptine + FUMB1	1	0.38
AME + Ergocornine + FUMB1 + HT-2 toxin + MON	1	0.38
No mycotoxins	1	0.38
AFB1 + AME + Ergocornine + FUMB1 + HT-2 toxin + MON	1	0.38
AFG1 + AME + Ergocornine + FUMB1 + ZEN	1	0.38
AFG1 + AME + Ergocornine + Ergocornine + FUMB1 + OTA	1	0.38
AFG1 + AME + Ergocornine + Ergocryptine + FUMB1 + OTA + TEN	1	0.38
AME + Ergocryptine + FUMB1	1	0.38
AFG1 + AME + Ergocornine +Ergocornine + Ergocryptine + FUMB1 + FUSX + T-2 toxin + MON + OTA	1	0.38
AME + Ergocornine + OTA	1	0.38
AFB1 + AME + Ergocornine + Ergocornine + Ergocryptine + FUMB1 + OTA	1	0.38
AFG1 + AME + Ergocornine	1	0.38
AFB1 + AME + Ergocornine + FUMB1 + OTA + TEN	1	0.38
AFB1 + AME + Ergocornine	1	0.38
AME + Ergocornine + Ergocryptine + FUMB1 + MON + OTA	1	0.38
AME + Ergocornine + FUMB1	1	0.38
T-2 toxin + MON	1	0.38
AFB1 + AME + Ergocornine + FUMB2 + FUMB1 + FUSX + MON + ZEN	1	0.38
AFB1 + AME + Ergocornine + FUMB2 + FUMB1 + FUSX + MON + OTA + STE	1	0.38
AFB1 + AME + FUMB2 + FUMB1 + FUSX + MON + OTA + STE	1	0.38
AFB1 + AME + Ergocornine + FUMB1 + MON + OTA	1	0.38
AFB1 + AME + Ergocornine + Ergocryptine + FUMB1 + OTA + TEN	1	0.38
AFB1 + AME + Ergocornine + FUMB1 + OTA	1	0.38
AFB1 + AFB2 + AME + Ergocornine + Ergocryptine + FUMB1 + FUSX + T-2 toxin + MON + OTA	1	0.38
AFB1 + AME + DON + FUMB2 + FUMB1 + FUSX + MON + STE	1	0.38
AFB1 + AME + Ergocryptine + FUMB1 + HT-2 toxin	1	0.38
AME + FUMB2 + HT-2 toxin	1	0.38
AME + Ergocryptine + HT-2 toxin + MON + OTA	1	0.38
AME + Ergocryptine + FUMB1 + FUSX + HT-2 toxin + MON	1	0.38
FUMB2 + FUMB1 + FUSX + HT-2 toxin + T-2 toxin + MON + OTA	1	0.38
FUMB1 + FUSX + T-2 toxin + MON	1	0.38
AME + Ergocryptine + FUMB2 + FUMB1 + HT-2 toxin + T-2 toxin + MON	1	0.38
AME + FUMB1 + FUSX + MON + OTA + ZEN	1	0.38
AME + FUMB2 + FUMB1 + FUSX + OTA	1	0.38
AME + Ergocornine + FUMB1 + FUSX + HT-2 toxin + MON	1	0.38
AME + Ergocryptine + FUMB1 + MON + OTA	1	0.38
AME + FUMB1 + HT-2 toxin + T-2 toxin + MON	1	0.38
AME + Ergocornine + FUMB2 + FUMB1 + FUSX + HT-2 toxin + MON + OTA	1	0.38
AME + Ergocornine + FUMB2 + FUMB1 + FUSX + MON + OTA + STE	1	0.38
AME + FUMB2 + FUSX + MON + ZEN	1	0.38
AME + Ergocornine + HT-2 toxin + T-2 toxin + MON + ZEN	1	0.38
AME + FUMB2 + FUMB1 + FUSX	1	0.38
AME + Ergocornine + Ergocryptine + FUSX + HT-2 toxin + MON	1	0.38
AME + FUMB2 + FUSX + HT-2 toxin + MON + OTA + ZEN	1	0.38
FUMB1 + FUSX + HT-2 toxin + T-2 toxin + OTA + ZEN	1	0.38
FUMB2 + FUMB1 + FUSX + MON + ZEN	1	0.38
AME + FUSX + MON + OTA + ZEN	1	0.38
AME + MON + STE + ZEN	1	0.38
AME + FUSX + HT-2 toxin	1	0.38
AME + Ergocryptine + FUMB1 + FUSX + HT-2 toxin + T-2 toxin + MON + ZEN	1	0.38
AME + DON + FUMB2 + FUMB1 + FUSX + HT-2 toxin + MON	1	0.38
AME + DON + FUMB2 + FUMB1 + FUSX + HT-2 toxin + T-2 toxin + MON	1	0.38
AOH + AME + Ergocornine + FUMB2 + FUMB1 + FUSX + HT-2 toxin + MON + ZEN	1	0.38
AME + Ergocryptine + FUMB1 + FUSX + OTA	1	0.38
AFG1 + AME + Ergocornine + Ergocryptine + FUMB1	1	0.38
AFB1 + AME + Ergocornine + Ergocryptine + FUMB1 + MON + TEN	1	0.38
AFB1 + AME + Ergocornine + FUMB1	1	0.38
AFB1 + AFB2 + AME + Ergocornine + Ergocryptine + FUMB1 + MON	1	0.38
AME + Ergocryptine + FUMB2 + FUMB1 + HT-2 toxin + MON + OTA + ZEN	1	0.38
AME + FUSX + OTA	1	0.38
AME + FUMB1 + FUSX + T-2 toxin + MON	1	0.38
AME + Ergocryptine + FUMB2 + FUMB1 + MON + OTA + ZEN	1	0.38
AME + MON	1	0.38
AME + FUMB2 + FUMB1 + FUSX + HT-2 toxin	1	0.38
AME + FUMB1 + FUSX	1	0.38
AME + FUMB1 + FUSX + HT-2 toxin + MON + OTA + ZEN	1	0.38
AME + Ergocryptine + FUMB2 + FUMB1 + FUSX + HT-2 toxin + MON + OTA	1	0.38
AME + FUMB2 + FUMB1 + FUSX + HT-2 toxin + T-2 toxin + MON + OTA + ZEN	1	0.38
AME + FUMB2 + FUMB1 + FUSX + HT-2 toxin + MON + OTA	1	0.38
AME + Ergosine + FUMB2 + FUMB1 + FUSX + MON	1	0.38
Ergosine + FUMB2 + FUMB1 + FUSX + MON + OTA	1	0.38
AME + FUMB2 + FUMB1 + FUSX + HT-2 toxin + MON	1	0.38
AME + FUMB1 + FUSX + HT-2 toxin + MON + STE	1	0.38
AME + FUMB2 + FUSX + MON + STE	1	0.38
AFB1 + AME + Ergocryptine + FUMB2 + FUMB1 + FUSX + MON + OTA	1	0.38
AFB1 + AME + Ergocryptine + FUMB2 + FUMB1 + FUSX + MON	1	0.38
AME + Ergocryptine + FUMB1 + FUSX + MON	1	0.38
AFB1 + AOH + AME + FUMB2 + FUMB1 + FUSX + HT-2 toxin + T-2 toxin + MON + OTA	1	0.38
AFB1 + AME + Ergocryptine + FUMB1 + FUSX + MON + OTA	1	0.38
AFB1 + AME + FUMB2 + FUMB1 + FUSX + HT-2 toxin + MON + STE	1	0.38
AFB1 + AME + Ergocryptine + FUSX + HT-2 toxin + MON	1	0.38
AFB1 + AME + FUMB1 + FUSX + HT-2 toxin + MON + OTA	1	0.38
AFB1 + AME + FUMB1 + FUSX + MON + OTA	1	0.38
AFB1 + AME + Ergocornine + FUMB2 + FUMB1 + FUSX + HT-2 toxin + MON + OTA	1	0.38
AME + FUMB2 + FUMB1 + FUSX + MON + OTA + STE	1	0.38
AFB1 + AME + Ergocryptine + FUMB2 + FUMB1 + HT-2 toxin + MON + OTA	1	0.38
AME + FUMB1 + FUSX + HT-2 toxin + MON + OTA	1	0.38
AME + FUSX + MON + OTA	1	0.38
AME + Ergosine + FUMB2 + MON + OTA	1	0.38
AFB1 + FUMB1 + FUSX + HT-2 toxin + T-2 toxin + MON + OTA	1	0.38
AFB1 + AME + Ergocornine + FUMB2 + FUMB1 + FUSX + OTA	1	0.38
AFB1 + AOH + AME + FUMB2 + FUSX + MON + OTA	1	0.38
AFB1 + FUMB2 + FUMB1 + FUSX + MON + OTA	1	0.38
AFB1 + AME + FUMB1 + FUSX + HT-2 toxin + MON	1	0.38
AME + FUMB2 + FUMB1 + FUSX + MON + OTA + ZEN	1	0.38
AME + DON + FUMB2 + FUMB1 + FUSX + HT-2 toxin + T-2 toxin + MON + OTA	1	0.38
AME + Ergocornine + FUMB2 + FUMB1 + MON + OTA	1	0.38
AME	1	0.38
AFB1 + AOH + AME + Ergocornine + FUMB2 + FUMB1 + FUSX + MON	1	0.38
AOH + AME + FUMB2 + FUMB1 + FUSX	1	0.38
AFB1 + AME + FUMB2 + FUSX + MON	1	0.38
AFB1 + Ergocornine + FUMB2 + FUMB1 + FUSX + MON + OTA	1	0.38
AFB1 + AME + Ergocornine + FUMB2 + FUMB1 + FUSX + MON + TEN	1	0.38
FUMB2 + FUMB1 + FUSX + MON + OTA	1	0.38
AFB1 + AME + FUMB2 + FUMB1 + FUSX + MON + STE	1	0.38
AME + Ergocornine + FUMB2 + FUSX + HT-2 toxin + MON	1	0.38
AFB1 + AME + FUMB2 + FUMB1 + MON	1	0.38
AME + FUMB1 + FUSX + HT-2 toxin + T-2 toxin + STE	1	0.38
AME + Ergocryptine + FUMB1 + FUSX + T-2 toxin	1	0.38
Ergocornine + Ergocryptine + FUMB1 + FUSX + HT-2 toxin + T-2 toxin	1	0.38
AFB1 + AME + Ergocryptine + FUMB2 + FUMB1 + FUSX + HT-2 toxin + T-2 toxin + STE	1	0.38
AFB1 + FUMB2 + FUMB1 + FUSX + T-2 toxin + OTA	1	0.38
AME + Ergocryptine + FUMB1 + HT-2 toxin + T-2 toxin	1	0.38
AME + FUMB1 + HT-2 toxin	1	0.38
AME + FUMB1 + FUSX + HT-2 toxin + T-2 toxin + OTA + STE	1	0.38
AME + Ergocryptine + FUMB1 + HT-2 toxin + T-2 toxin + OTA	1	0.38
AFB1 + AME + Ergocryptine + FUMB1 + FUSX + HT-2 toxin + T-2 toxin	1	0.38
AFB1 + AME + Ergocornine + Ergocryptine + FUMB2 + FUMB1 + HT-2 toxin + T-2 toxin	1	0.38
AME + Ergocornine + FUMB2 + FUMB1 + FUSX + HT-2 toxin + T-2 toxin + OTA + STE	1	0.38
AME + Ergocornine + FUMB1 + FUSX + HT-2 toxin + T-2 toxin	1	0.38
AFB1 + AME + Ergocryptine + FUMB2 + FUMB1 + FUSX + HT-2 toxin + T-2 toxin + OTA + STE	1	0.38
AME + FUMB2 + FUMB1 + FUSX + HT-2 toxin + T-2 toxin + OTA + STE	1	0.38
Different combinations of simultaneously detected fungal metabolites in individual maize samples (n = 266) determined by LC-MS/MS analysis. The table presents unique mycotoxin co-occurrence patterns, the number of samples corresponding to each pattern, and their relative frequency (%).
